# Supplementary material for: Rituximab increases the risk of hepatitis B virus reactivation in non-Hodgkin lymphoma patients who are hepatitis B surface antigen-positive or have resolved hepatitis B virus infection in a real-world setting: a retrospective study
Source: PeerJ. 2019 Sep 9;7:e7481. doi: 10.7717/peerj.7481 (PMC6741285; doi:10.7717/peerj.7481)
Supplement: Supplemental Information 1 [file peerj-07-7481-s001.xlsx]

## Sheet: 2011-2015 raw data
No.	sex	age	Age_cla	diagnosis	Date of diagnosis	stage	Chemotherapy regimen	Mabthera	HBsAg	HBV DNA date(pre-CT)	HBV viral load	HBsAb	Hepatitis flare	HBVreactivation	HBV reactivation date	HBV viral load	prophylaxis of HBV	prophylaxis drugs	OS(months)	death event
1	1-male	46	Age<60	adult T cell leukemia/lymphoma	2015-08-20	4	CHOP, ESHAP	0-No	0-No	#NULL!		1-Yes	0-No	0-No	#NULL!		0-No		12.2218	0-Dead
2	0-female	51	Age<60	anaplastic large cell lymphoma	2015-04-01	4	CHOP+ anti-CD30MAb	0-No	0-No	#NULL!		1-Yes	0-No	0-No	#NULL!		0-No		18.8912	0-Dead
3	0-female	51	Age<60	DLBCL	2011-02-24	4	REPOCH	1-Yes	0-No	#NULL!		#NULL!	0-No	0-No	#NULL!		0-No		2.39836	0-Dead
4	0-female	52	Age<60	DLBCL	2011-02-27	4	RCHOP	1-Yes	0-No	#NULL!		1-Yes	0-No	0-No	#NULL!		0-No		9.00205	0-Dead
5	1-male	54	Age<60	cutaneous T cell lymphoma (mycosis fungoides)	2013-11-23	3	ESHAP	0-No	0-No	#NULL!		#NULL!	0-No	0-No	#NULL!		0-No		28.2546	0-Dead
6	0-female	55	Age<60	Peripheral T cell lymphoma	2012-01-30	4	CHOP	0-No	0-No	#NULL!		1-Yes	0-No	0-No	#NULL!		0-No		13.3388	0-Dead
7	1-male	55	Age<60	DLBCL	2011-02-08	3	RCHOP	1-Yes	0-No	#NULL!		1-Yes	0-No	0-No	#NULL!		0-No		11.0062	0-Dead
8	1-male	55	Age<60	DLBCL	2013-03-06	4	RCOP	1-Yes	0-No	#NULL!		1-Yes	0-No	0-No	#NULL!		0-No		1.80698	0-Dead
9	1-male	55	Age<60	DLBCL	2015-05-05	4	RCHOP	1-Yes	0-No	#NULL!		1-Yes	0-No	0-No	#NULL!		0-No		15.3429	0-Dead
10	1-male	56	Age<60	DLBCL	2014-11-28	4	R-miniCHOP	1-Yes	0-No	#NULL!		0-No	0-No	0-No	#NULL!		0-No		9.36345	0-Dead
11	1-male	59	Age<60	DLBCL	2014-06-30	4	RCHOP	1-Yes	0-No	#NULL!		0-No	0-No	0-No	#NULL!		0-No		18.4312	0-Dead
12	1-male	60	Age>=60	CNS DLBCL	2015-04-09	1	R+MTX+RT	1-Yes	0-No	#NULL!		#NULL!	0-No	0-No	#NULL!		0-No		11.6632	0-Dead
13	1-male	61	Age>=60	Mantle cell lymphoma	2012-09-07	3	CHOP+ESHAP	0-No	0-No	#NULL!		0-No	0-No	0-No	#NULL!		0-No		25.7248	0-Dead
14	1-male	61	Age>=60	DLBCL	2012-01-02	4	HDMTX	0-No	0-No	#NULL!		1-Yes	0-No	0-No	#NULL!		0-No		1.01848	0-Dead
15	1-male	62	Age>=60	AITL	2014-01-24	3	CHOP	0-No	0-No	#NULL!		1-Yes	0-No	0-No	#NULL!		0-No		20.6982	0-Dead
16	1-male	62	Age>=60	B cell lymphoma	2015-08-18	4	R-COP	1-Yes	0-No	#NULL!		1-Yes	0-No	0-No	#NULL!		0-No		0.952772	0-Dead
17	1-male	63	Age>=60	FL with DLBCL	2014-04-07	4	RCHOP	1-Yes	0-No	#NULL!		0-No	0-No	0-No	#NULL!		0-No		3.77823	0-Dead
18	0-female	63	Age>=60	DLBCL	2011-05-13	4	RCOP	1-Yes	0-No	#NULL!		1-Yes	0-No	0-No	#NULL!		0-No		17.9384	0-Dead
19	1-male	63	Age>=60	DLBCL	2013-06-24	4	RCHOP	1-Yes	0-No	#NULL!		1-Yes	0-No	0-No	#NULL!		0-No		4.96099	0-Dead
20	1-male	65	Age>=60	primary CNS DLBCL	2014-04-18	1	R+HDMTX	1-Yes	0-No	#NULL!		1-Yes	0-No	0-No	#NULL!		0-No		13.5359	0-Dead
21	0-female	67	Age>=60	DLBCL	2013-12-16	4	RCHOP	1-Yes	0-No	#NULL!		1-Yes	0-No	0-No	#NULL!		0-No		2.20123	0-Dead
22	0-female	68	Age>=60	Mantle cell lymphoma	2014-05-27	4	CHOP	0-No	0-No	#NULL!		#NULL!	0-No	0-No	#NULL!		0-No		15.7372	0-Dead
23	1-male	70	Age>=60	DLBCL	2012-07-01	4	RCOP	1-Yes	0-No	#NULL!		0-No	0-No	0-No	#NULL!		0-No		7.32649	0-Dead
24	1-male	72	Age>=60	DLBCL	2011-12-02	4	RCHOP+RESHAP	1-Yes	0-No	#NULL!		1-Yes	0-No	0-No	#NULL!		0-No		49.1828	0-Dead
25	1-male	73	Age>=60	primary CNS DLBCL	2011-11-10	4	Mabthera+ HD MTX	1-Yes	0-No	#NULL!		1-Yes	0-No	0-No	#NULL!		0-No		8.04928	0-Dead
26	0-female	73	Age>=60	DLBCL	2013-12-07	3	RCOP	1-Yes	0-No	#NULL!		1-Yes	0-No	0-No	#NULL!		0-No		9.36345	0-Dead
27	1-male	74	Age>=60	DLBCL	2014-08-11	3	RCOP	1-Yes	0-No	#NULL!		1-Yes	0-No	0-No	#NULL!		0-No		2.00411	0-Dead
28	0-female	75	Age>=60	DLBCL	2011-09-13	2	RCHOP	1-Yes	0-No	#NULL!		0-No	0-No	0-No	#NULL!		0-No		19.6468	0-Dead
29	0-female	76	Age>=60	DLBCL	2012-01-04	3	RCOP	1-Yes	0-No	#NULL!		1-Yes	0-No	0-No	#NULL!		0-No		29.3717	0-Dead
30	0-female	76	Age>=60	DLBCL	2014-12-04	1	RCOP	1-Yes	0-No	#NULL!		1-Yes	0-No	0-No	#NULL!		0-No		25.0349	0-Dead
31	1-male	78	Age>=60	Marginal zone B cell lymphoma	2013-05-22	3	CHOP	0-No	0-No	#NULL!		1-Yes	0-No	0-No	#NULL!		0-No		1.9384	0-Dead
32	0-female	81	Age>=60	DLBCL	2012-11-02	4	RCOP	1-Yes	0-No	#NULL!		1-Yes	0-No	0-No	#NULL!		0-No		2.79261	0-Dead
33	1-male	83	Age>=60	DLBCL	2013-03-12	3	RCHOP	1-Yes	0-No	#NULL!		0-No	0-No	0-No	#NULL!		0-No		20.7639	0-Dead
34	0-female	85	Age>=60	DLBCL	2012-01-12	4	RCOP	1-Yes	0-No	#NULL!		#NULL!	0-No	0-No	#NULL!		0-No		12.3532	0-Dead
35	1-male	90	Age>=60	DLBCL	2012-02-03	3	RCOP->ROP	1-Yes	0-No	#NULL!		1-Yes	0-No	0-No	#NULL!		0-No		35.9097	0-Dead
36	1-male	44	Age<60	DLBCL	2014-01-24	4	RCHOP	1-Yes	1-Yes	2014-02-21	<0.02	1-Yes	0-No	0-No	#NULL!	<0.02	1-Yes	entecavir	9.10062	0-Dead
37	0-female	55	Age<60	DLBCL	2012-09-01	3	RESHAP	1-Yes	1-Yes	2013-12-10	0.245	0-No	0-No	0-No	#NULL!	<0.02	1-Yes	entecavir	24.2464	0-Dead
38	1-male	55	Age<60	between diffuse large B cell lymphoma and Burkitt lymphoma	2011-11-01	1	CODOX-M	0-No	1-Yes	2011-11-17	35200	0-No	0-No	0-No	#NULL!		0-No		0.788501	0-Dead
39	1-male	56	Age<60	FL	2011-02-01	3	RCHOP	1-Yes	1-Yes	2011-03-17	<0.108	0-No	0-No	0-No	#NULL!	<0.108	1-Yes	lamivudine	19.7125	0-Dead
40	1-male	56	Age<60	lymphoplasmacytic lymphoma	2013-03-19	4	COP	0-No	1-Yes	2013-06-04	<0.02	0-No	0-No	0-No	#NULL!	<0.02	1-Yes	entecavir	7.62218	0-Dead
41	1-male	59	Age<60	DLBCL	2015-05-26	4	RCHOP->RESHAP(2016.2)->RICE(2016.5.28)	1-Yes	1-Yes	2015-06-09	0.02	0-No	0-No	0-No	#NULL!	<0.02	1-Yes	baraclude	13.2074	0-Dead
42	0-female	62	Age>=60	MALToma	2011-12-02	4	CHOP	0-No	1-Yes	2012-01-16	2.851	0-No	0-No	0-No	#NULL!	0.065	1-Yes	entecavir	46.1602	0-Dead
43	1-male	69	Age>=60	DLBCL	2011-09-10	3	RCHOP	1-Yes	1-Yes	2011-10-17	1841.0	0-No	0-No	0-No	#NULL!		1-Yes	entecavir	7.49076	0-Dead
44	0-female	69	Age>=60	Angioimmunoblastic T cell lymphoma	2015-09-17	4	CHOP	0-No	1-Yes	2015-12-16	3.9	1-Yes	0-No	0-No	#NULL!	0.032	1-Yes	entecavir	13.6016	0-Dead
45	1-male	74	Age>=60	DLBCL	2011-10-27	4	RCOP	1-Yes	1-Yes	2012-08-27	<0.108	0-No	0-No	0-No	#NULL!	<0.02	1-Yes	lamivudine	24.2793	0-Dead
46	0-female	83	Age>=60	DLBCL	2014-06-30	1	ROP	1-Yes	1-Yes	#NULL!		0-No	0-No	0-No	#NULL!		1-Yes	lamivudine	1.97125	0-Dead
47	0-female	28	Age<60	anaplastic large cell lymphoma	2015-04-15	4	CHOP	0-No	0-No	#NULL!		1-Yes	0-No	0-No	#NULL!		0-No		24.6078	1-Alive
48	0-female	34	Age<60	DLBCL	2012-07-13	4	RCHOP	1-Yes	0-No	#NULL!		1-Yes	0-No	0-No	#NULL!		0-No		57.692	1-Alive
49	1-male	34	Age<60	Burkitt's lymphoma	2013-06-01	2	EPOCH	0-No	0-No	#NULL!		1-Yes	0-No	0-No	#NULL!		0-No		46.883	1-Alive
50	0-female	36	Age<60	Marginal zone B cell lymphoma	2012-11-13	2	CHOP	0-No	0-No	#NULL!		1-Yes	0-No	0-No	#NULL!		0-No		52.9281	1-Alive
51	1-male	36	Age<60	FL	2013-09-16	3	RCHOP	1-Yes	0-No	#NULL!		1-Yes	0-No	0-No	#NULL!		0-No		41.8891	1-Alive
52	1-male	38	Age<60	DLBCL	2013-04-15	1	RCHOP	1-Yes	0-No	#NULL!		0-No	0-No	0-No	#NULL!		0-No		48.3285	1-Alive
53	0-female	40	Age<60	MALToma	2013-09-10	1	CHOP	0-No	0-No	#NULL!		#NULL!	0-No	0-No	#NULL!		0-No		42.9733	1-Alive
54	0-female	40	Age<60	DLBCL	2011-06-17	2	RCHOP	1-Yes	0-No	#NULL!		1-Yes	0-No	0-No	#NULL!		0-No		70.9979	1-Alive
55	1-male	43	Age<60	Marginal zone B cell lymphoma	2012-12-06	4	CHOP	0-No	0-No	#NULL!		0-No	0-No	0-No	#NULL!		0-No		46.3901	1-Alive
56	1-male	44	Age<60	DLBCL	2015-04-13	2	RCHOP	1-Yes	0-No	#NULL!		1-Yes	0-No	0-No	#NULL!		0-No		21.3881	1-Alive
57	0-female	46	Age<60	DLBCL	2015-05-04	2	RCHOP	1-Yes	0-No	#NULL!		1-Yes	0-No	0-No	#NULL!		0-No		23.8193	1-Alive
58	0-female	46	Age<60	MALToma	2013-10-04	4	RCHOP	1-Yes	0-No	#NULL!		1-Yes	0-No	0-No	#NULL!		0-No		42.5133	1-Alive
59	1-male	48	Age<60	Primary CNS lymphoma,DLBCL	2014-05-19	1	Mabthera + MTX + Temozolomid	1-Yes	0-No	#NULL!		1-Yes	0-No	0-No	#NULL!		0-No		32.7885	1-Alive
60	1-male	48	Age<60	FL	2011-12-26	4	RCOP	1-Yes	0-No	#NULL!		1-Yes	0-No	0-No	#NULL!		0-No		64.1971	1-Alive
61	1-male	49	Age<60	DLBCL	2015-01-20	2	RCHOP	1-Yes	0-No	#NULL!		1-Yes	0-No	0-No	#NULL!		0-No		26.2177	1-Alive
62	0-female	49	Age<60	DLBCL	2014-05-20	3	RCHOP	1-Yes	0-No	#NULL!		1-Yes	0-No	0-No	#NULL!		0-No		25.5606	1-Alive
63	1-male	50	Age<60	marginal zone B cell lymphoma	2011-01-01	2	RCHOP	1-Yes	0-No	#NULL!		1-Yes	0-No	0-No	#NULL!		0-No		75.9918	1-Alive
64	1-male	50	Age<60	FL	2012-11-28	4	RCHOP	1-Yes	0-No	#NULL!		1-Yes	0-No	0-No	#NULL!		0-No		53.1581	1-Alive
65	1-male	51	Age<60	angioimmunoblastic T-cell lymphoma	2011-03-14	3	CHOP	0-No	0-No	#NULL!		1-Yes	0-No	0-No	#NULL!		0-No		73.8563	1-Alive
66	0-female	51	Age<60	DLBCL	2015-12-08	4	RCHOP	1-Yes	0-No	#NULL!		1-Yes	0-No	0-No	#NULL!		0-No		12.386	1-Alive
67	1-male	52	Age<60	Anaplastic large cell lymphoma	2011-08-19	4	CHOP	0-No	0-No	#NULL!		1-Yes	0-No	0-No	#NULL!		0-No		69.0267	1-Alive
68	1-male	52	Age<60	DLBCL	2012-10-25	4	RCHOP	1-Yes	0-No	#NULL!		1-Yes	0-No	0-No	#NULL!		0-No		50.3984	1-Alive
69	0-female	53	Age<60	Nodal marginal zone B cell lymphoma	2011-10-07	4	CHOP	0-No	0-No	#NULL!		1-Yes	0-No	0-No	#NULL!		0-No		67.3183	1-Alive
70	1-male	53	Age<60	DLBCL	2011-06-01	3	RCHOP	1-Yes	0-No	#NULL!		1-Yes	0-No	0-No	#NULL!		0-No		71.0637	1-Alive
71	1-male	54	Age<60	DLBCL	2014-03-13	3	RCHOP	1-Yes	0-No	#NULL!		0-No	0-No	0-No	#NULL!		0-No		14.653	1-Alive
72	1-male	54	Age<60	FL	2011-07-01	3	RCOP	1-Yes	0-No	#NULL!		1-Yes	0-No	0-No	#NULL!		0-No		66.4312	1-Alive
73	1-male	54	Age<60	DLBCL	2011-09-28	2	RCHOP	1-Yes	0-No	#NULL!		1-Yes	0-No	0-No	#NULL!		0-No		34.924	1-Alive
74	1-male	56	Age<60	DLBCL	2014-03-05	4	RCHOP	1-Yes	0-No	#NULL!		1-Yes	0-No	0-No	#NULL!		0-No		14.883	1-Alive
75	1-male	57	Age<60	mantal cell lymphoma	2014-05-02	3	CHOP	0-No	0-No	#NULL!		0-No	0-No	0-No	#NULL!		0-No		36.3368	1-Alive
76	0-female	57	Age<60	DLBCL	2014-09-02	2	RCHOP	1-Yes	0-No	#NULL!		1-Yes	0-No	0-No	#NULL!		0-No		31.54	1-Alive
77	0-female	58	Age<60	DLBCL	2015-05-26	3	RCHOP	1-Yes	0-No	#NULL!		0-No	0-No	0-No	#NULL!		0-No		23.8193	1-Alive
78	0-female	58	Age<60	Marginal zone B cell lymphoma	2013-03-29	4	CHOP	0-No	0-No	#NULL!		1-Yes	0-No	0-No	#NULL!		0-No		48.23	1-Alive
79	1-male	58	Age<60	high grade B cell lymphoma, suspect DLBCL	2012-05-15	2	RCHOP	1-Yes	0-No	#NULL!		1-Yes	0-No	0-No	#NULL!		0-No		59.4333	1-Alive
80	0-female	58	Age<60	DLBCL	2012-10-01	3	RCHOP	1-Yes	0-No	#NULL!		1-Yes	0-No	0-No	#NULL!		0-No		55.2608	1-Alive
81	0-female	59	Age<60	MALToma	2013-03-08	4	CHOP	0-No	0-No	#NULL!		1-Yes	0-No	0-No	#NULL!		0-No		47.0801	1-Alive
82	1-male	59	Age<60	DLBCL	2014-08-08	1	RCHOP	1-Yes	0-No	#NULL!		1-Yes	0-No	0-No	#NULL!		0-No		32.0657	1-Alive
83	0-female	60	Age>=60	DLBCL	2013-03-25	4	RCHOP	1-Yes	0-No	#NULL!		0-No	0-No	0-No	#NULL!		0-No		39.5893	1-Alive
84	0-female	60	Age>=60	DLBCL	2014-06-03	3	RCHOP	1-Yes	0-No	#NULL!		1-Yes	0-No	0-No	#NULL!		0-No		34.2669	1-Alive
85	1-male	61	Age>=60	FL	2015-09-04	2	RCHOP	1-Yes	0-No	#NULL!		1-Yes	0-No	0-No	#NULL!		0-No		20.1396	1-Alive
86	0-female	61	Age>=60	Extranodal marginal zone B-cell lymphoma	2012-07-03	1	RCHOP	1-Yes	0-No	#NULL!		1-Yes	0-No	0-No	#NULL!		0-No		54.3737	1-Alive
87	1-male	61	Age>=60	MALToma	2014-07-03	2	RCHOP	1-Yes	0-No	#NULL!		1-Yes	0-No	0-No	#NULL!		0-No		34.2341	1-Alive
88	0-female	62	Age>=60	DLBCL	2015-03-05	4	RCHOP	1-Yes	0-No	#NULL!		0-No	0-No	0-No	#NULL!		0-No		25.1992	1-Alive
89	0-female	62	Age>=60	mantle cell lymphoma	2012-12-19	4	RCHOP	1-Yes	0-No	#NULL!		0-No	0-No	0-No	#NULL!		0-No		0.919918	1-Alive
90	1-male	62	Age>=60	DLBCL	2014-05-15	1	RCHOP	1-Yes	0-No	#NULL!		1-Yes	0-No	0-No	#NULL!		0-No		36.0082	1-Alive
91	0-female	62	Age>=60	FL	2012-12-27	2	RCHOP	1-Yes	0-No	#NULL!		1-Yes	0-No	0-No	#NULL!		0-No		52.6324	1-Alive
92	0-female	62	Age>=60	FL	2015-01-14	4	R-COP	1-Yes	0-No	#NULL!		1-Yes	0-No	0-No	#NULL!		0-No		24.1807	1-Alive
93	0-female	63	Age>=60	extranodal marginal zone b cell lymphoma	2012-04-27	3	CHOP	0-No	0-No	#NULL!		#NULL!	0-No	0-No	#NULL!		0-No		60.6489	1-Alive
94	0-female	63	Age>=60	DLBCL	2011-02-08	4	RCHOP	1-Yes	0-No	#NULL!		0-No	0-No	0-No	#NULL!		0-No		46.5216	1-Alive
95	0-female	63	Age>=60	DLBCL	2011-04-29	1	RCHOP	1-Yes	0-No	#NULL!		0-No	0-No	0-No	#NULL!		0-No		49.6427	1-Alive
96	0-female	63	Age>=60	Angioimmunoblastic T cell lymphoma	2015-05-21	3	CHOP	0-No	0-No	#NULL!		1-Yes	0-No	0-No	#NULL!		0-No		23.6879	1-Alive
97	1-male	63	Age>=60	FL	2012-07-24	4	RCHOP+ R maintain	1-Yes	0-No	#NULL!		1-Yes	0-No	0-No	#NULL!		0-No		54.1109	1-Alive
98	0-female	64	Age>=60	DLBCL	2014-12-04	2	RCHOP	1-Yes	0-No	#NULL!		0-No	0-No	0-No	#NULL!		0-No		29.5688	1-Alive
99	0-female	65	Age>=60	DLBCL	2015-03-20	2	RCOP	1-Yes	0-No	#NULL!		0-No	0-No	0-No	#NULL!		0-No		25.8891	1-Alive
100	1-male	65	Age>=60	DLBCL	2013-02-07	4	RCHOP	1-Yes	0-No	#NULL!		0-No	0-No	0-No	#NULL!		0-No		51.3183	1-Alive
101	1-male	67	Age>=60	DLBCL	2015-09-05	2	RCHOP	1-Yes	0-No	#NULL!		#NULL!	0-No	0-No	#NULL!		0-No		19.4825	1-Alive
102	1-male	67	Age>=60	MALToma	2015-06-16	1	leukeran	0-No	0-No	#NULL!		1-Yes	0-No	0-No	#NULL!		0-No		18.5955	1-Alive
103	0-female	68	Age>=60	Marginal zone B-cell lymphoma	2012-09-14	2	CHOP	0-No	0-No	#NULL!		1-Yes	0-No	0-No	#NULL!		0-No		55.655	1-Alive
104	0-female	68	Age>=60	DLBCL	2014-05-30	3	RCHOP	1-Yes	0-No	#NULL!		1-Yes	0-No	0-No	#NULL!		0-No		34.8255	1-Alive
105	1-male	68	Age>=60	Plastmablastic lymphoma	2012-12-06	4	EPOCH	0-No	0-No	#NULL!		1-Yes	0-No	0-No	#NULL!		0-No		5.65092	1-Alive
106	0-female	68	Age>=60	marginal zone B cell lymphoma	2012-07-28	4	RCOP	1-Yes	0-No	#NULL!		1-Yes	0-No	0-No	#NULL!		0-No		57.3963	1-Alive
107	1-male	69	Age>=60	DLBCL	2013-09-11	4	RCHOP	1-Yes	0-No	#NULL!		1-Yes	0-No	0-No	#NULL!		0-No		43.8932	1-Alive
108	1-male	69	Age>=60	DLBCL	2013-10-04	4	RCHOP	1-Yes	0-No	#NULL!		1-Yes	0-No	0-No	#NULL!		0-No		42.7105	1-Alive
109	1-male	70	Age>=60	marginal zone B cell lymphoma	2014-03-14	2	CHOP	0-No	0-No	#NULL!		1-Yes	0-No	0-No	#NULL!		0-No		36.0411	1-Alive
110	1-male	71	Age>=60	DLBCL	2013-04-15	2	RCHOP	1-Yes	0-No	#NULL!		1-Yes	0-No	0-No	#NULL!		0-No		47.2444	1-Alive
111	1-male	71	Age>=60	DLBCL	2014-09-30	3	RminiCHOP	1-Yes	0-No	#NULL!		0-No	0-No	0-No	#NULL!		0-No		30.5873	1-Alive
112	1-male	72	Age>=60	DLBCL	2015-05-15	4	RCHOP	1-Yes	0-No	#NULL!		1-Yes	0-No	0-No	#NULL!		0-No		21.848	1-Alive
113	0-female	73	Age>=60	DLBCL	2013-01-07	2	R-COP	1-Yes	0-No	#NULL!		0-No	0-No	0-No	#NULL!		0-No		48.1971	1-Alive
114	1-male	73	Age>=60	DLBCL	2012-01-20	4	RCHOP	1-Yes	0-No	#NULL!		1-Yes	0-No	0-No	#NULL!		0-No		62.883	1-Alive
115	0-female	74	Age>=60	DLBCL	2011-10-17	1	RCOP	1-Yes	0-No	#NULL!		1-Yes	0-No	0-No	#NULL!		0-No		33.6756	1-Alive
116	1-male	75	Age>=60	DLBCL	2012-11-01	1	RCHOP	1-Yes	0-No	#NULL!		1-Yes	0-No	0-No	#NULL!		0-No		54.2423	1-Alive
117	0-female	75	Age>=60	DLBCL	2013-08-07	3	RCHOP	1-Yes	0-No	#NULL!		1-Yes	0-No	0-No	#NULL!		0-No		44.616	1-Alive
118	0-female	75	Age>=60	DLBCL	2013-06-18	4	RCOP	1-Yes	0-No	#NULL!		0-No	0-No	0-No	#NULL!		0-No		46.883	1-Alive
119	0-female	76	Age>=60	DLBCL	2015-02-02	3	RminiCHOP	1-Yes	0-No	#NULL!		0-No	0-No	0-No	#NULL!		0-No		27.4004	1-Alive
120	0-female	76	Age>=60	DLBCL	2015-07-30	1	RCOP	1-Yes	0-No	#NULL!		1-Yes	0-No	0-No	#NULL!		0-No		21.3224	1-Alive
121	0-female	76	Age>=60	Mantle cell lymphoma	2015-10-10	4	R-miniCHOP	1-Yes	0-No	#NULL!		1-Yes	0-No	0-No	#NULL!		0-No		18.9569	1-Alive
122	1-male	77	Age>=60	DLBCL	2015-05-14	4	RCOP	1-Yes	0-No	#NULL!		1-Yes	0-No	0-No	#NULL!		0-No		24.0821	1-Alive
123	0-female	78	Age>=60	DLBCL	2011-10-31	1	RCOP	1-Yes	0-No	#NULL!		#NULL!	0-No	0-No	#NULL!		0-No		61.4702	1-Alive
124	1-male	78	Age>=60	DLBCL	2013-12-20	2	RCHOP	1-Yes	0-No	#NULL!		1-Yes	0-No	0-No	#NULL!		0-No		40.6735	1-Alive
125	0-female	79	Age>=60	DLBCL	2015-05-11	3	RCOP	1-Yes	0-No	#NULL!		0-No	0-No	0-No	#NULL!		0-No		20.0739	1-Alive
126	1-male	79	Age>=60	DLBCL	2013-11-11	2	RCOP+R miniCHOP	1-Yes	0-No	#NULL!		1-Yes	0-No	0-No	#NULL!		0-No		41.0021	1-Alive
127	1-male	79	Age>=60	DLBCL	2013-07-26	3	RCOP,ESHAP	1-Yes	0-No	#NULL!		1-Yes	0-No	0-No	#NULL!		0-No		14.653	1-Alive
128	1-male	80	Age>=60	FL	2012-03-27	4	RCOP	1-Yes	0-No	#NULL!		1-Yes	0-No	0-No	#NULL!		0-No		12.4846	1-Alive
129	0-female	80	Age>=60	DLBCL	2011-06-24	2	RCHOP	1-Yes	0-No	#NULL!		1-Yes	0-No	0-No	#NULL!		0-No		69.6181	1-Alive
130	1-male	81	Age>=60	marginal zone B cell lymphoma	2013-02-14	4	RCOP	1-Yes	0-No	#NULL!		1-Yes	0-No	0-No	#NULL!		0-No		49.7084	1-Alive
131	0-female	82	Age>=60	DLBCL	2015-01-09	3	RCOP	1-Yes	0-No	#NULL!		#NULL!	0-No	0-No	#NULL!		0-No		24.7392	1-Alive
132	0-female	82	Age>=60	extranodal marginal zone B cell lymphoma	2011-10-19	1	RCOP	1-Yes	0-No	#NULL!		1-Yes	0-No	0-No	#NULL!		0-No		58.3491	1-Alive
133	0-female	83	Age>=60	DLBCL	2014-09-23	4	RCOP	1-Yes	0-No	#NULL!		1-Yes	0-No	0-No	#NULL!		0-No		31.0144	1-Alive
134	1-male	84	Age>=60	large B cell lymphoma	2015-04-03	2	CHOP	0-No	0-No	#NULL!		1-Yes	0-No	0-No	#NULL!		0-No		2.92402	1-Alive
135	0-female	84	Age>=60	DLBCL	2014-11-26	3	RCOP	1-Yes	0-No	#NULL!		1-Yes	0-No	0-No	#NULL!		0-No		23.1951	1-Alive
136	1-male	86	Age>=60	DLBCL	2014-01-09	1	RminiCHOP	1-Yes	0-No	#NULL!		1-Yes	0-No	0-No	#NULL!		0-No		34.6612	1-Alive
137	1-male	88	Age>=60	DLBCL	2013-10-08	1	RCOP	1-Yes	0-No	#NULL!		#NULL!	0-No	0-No	#NULL!		0-No		42.9733	1-Alive
138	1-male	27	Age<60	DLBCL	2011-12-21	2	RCHOP	1-Yes	1-Yes	2012-01-16	9.424	1-Yes	0-No	0-No	#NULL!		1-Yes	telbivudine	64.3614	1-Alive
139	1-male	32	Age<60	DLBCL	2014-08-25	2	RCHOP	1-Yes	1-Yes	2014-10-06	0.177	0-No	0-No	0-No	#NULL!	<0.02	1-Yes	entecavir	31.4086	1-Alive
140	0-female	33	Age<60	DLBCL	2015-07-24	1	RCHOP	1-Yes	1-Yes	2015-08-21	127	0-No	0-No	0-No	#NULL!	0.03	1-Yes	tenofovir	18.0698	1-Alive
141	0-female	34	Age<60	DLBCL	2015-08-04	4	REPOCH	1-Yes	1-Yes	2015-08-14	38400	0-No	0-No	0-No	#NULL!	<0.02	1-Yes	tenofovir	20.4353	1-Alive
142	1-male	35	Age<60	DLBCL	2014-11-26	3	REPOCH	1-Yes	1-Yes	2014-12-24	>170000	0-No	0-No	0-No	#NULL!		1-Yes	entecavir	29.2402	1-Alive
143	1-male	37	Age<60	Nodal marginal zone B cell lymphoma	2011-12-09	4	RCHOP	1-Yes	1-Yes	2012-05-28	<0.108	0-No	0-No	0-No	#NULL!	<0.02	1-Yes	tenofovir	65.0185	1-Alive
144	1-male	39	Age<60	DLBCL	2011-05-23	4	RCHOP	1-Yes	1-Yes	2011-06-17	0.801	0-No	0-No	0-No	#NULL!	0.169	1-Yes	entecavir	47.0472	1-Alive
145	1-male	40	Age<60	DLBCL	2013-02-01	4	RCHOP	1-Yes	1-Yes	#NULL!		0-No	0-No	0-No	#NULL!		1-Yes	lamivudine	51.2197	1-Alive
146	0-female	42	Age<60	DLBCL	2014-04-25	1	RCHOP	1-Yes	1-Yes	2014-05-22	<0.02	0-No	0-No	0-No	#NULL!	<0.02	1-Yes	entecavir	36.7639	1-Alive
147	1-male	42	Age<60	primary CNS lymphoma, DLBCL	2015-10-22	1	Mabthera+HDMTX+ARA-C	1-Yes	1-Yes	2015-11-19	<0.02	0-No	0-No	0-No	#NULL!	<0.02	1-Yes	tenofovir	18.5626	1-Alive
148	0-female	42	Age<60	DLBCL	2015-11-17	1	RCHOP	1-Yes	1-Yes	2015-12-29	<0.02	0-No	0-No	0-No	#NULL!	0.646	1-Yes	tenofovir	17.4784	1-Alive
149	1-male	44	Age<60	DLBCL	2011-04-01	3	RCHOP	1-Yes	1-Yes	#NULL!		#NULL!	0-No	0-No	#NULL!		1-Yes	entecavir	72.4435	1-Alive
150	1-male	44	Age<60	Marginal zone B cell lymphoma	2012-03-30	3	RCHOP	1-Yes	1-Yes	2012-05-18	0.154	#NULL!	0-No	0-No	#NULL!		1-Yes	entecavir	1.54415	1-Alive
151	1-male	44	Age<60	FL	2011-03-01	4	RCHOP	1-Yes	1-Yes	2011-04-25	<0.108	0-No	0-No	0-No	#NULL!	8.11	1-Yes	entecavir	73.3306	1-Alive
152	0-female	44	Age<60	FL	2015-12-26	4	RCHOP	1-Yes	1-Yes	#NULL!		0-No	0-No	0-No	#NULL!	0.02	1-Yes	tenofovir	16.8542	1-Alive
153	1-male	45	Age<60	MALToma	2013-12-27	4	CHOP	0-No	1-Yes	2014-01-23	1.42	0-No	0-No	0-No	#NULL!	1.68	1-Yes	tenofovir	40.8706	1-Alive
154	1-male	45	Age<60	Mantle cell lymphoma	2012-08-03	4	CHOP	0-No	1-Yes	2012-08-20	6.151	0-No	0-No	0-No	#NULL!	non detected	1-Yes	entecavir	57.3634	1-Alive
155	0-female	46	Age<60	DLBCL	2012-09-11	4	RCHOP	1-Yes	1-Yes	2012-10-24	57697.588	0-No	0-No	0-No	#NULL!	68800	1-Yes	lamivudine	55.3922	1-Alive
156	1-male	46	Age<60	DLBCL	2014-12-19	3	RCHOP	1-Yes	1-Yes	#NULL!		1-Yes	0-No	0-No	#NULL!	0.501	1-Yes	tenofovir	28.6489	1-Alive
157	0-female	49	Age<60	MALToma	2015-05-11	4	leuleran + prednisolone, RCOP	1-Yes	1-Yes	2015-08-28	0.291	0-No	0-No	0-No	#NULL!	<0.02	1-Yes	entecavir	24.0493	1-Alive
158	1-male	50	Age<60	DLBCL	2014-03-14	1	RCHOP	1-Yes	1-Yes	2014-04-15	28	0-No	0-No	0-No	#NULL!	0.08	1-Yes	tenofovir	36.5339	1-Alive
159	0-female	51	Age<60	DLBCL	2011-08-30	4	RCHOP	1-Yes	1-Yes	2011-10-17	<0.108	0-No	0-No	0-No	#NULL!	<0.02	1-Yes	entecavir	51.2526	1-Alive
160	0-female	54	Age<60	DLBCL	2012-02-18	4	RCHOP	1-Yes	1-Yes	2012-03-27	151.083	0-No	0-No	0-No	#NULL!	3.57	1-Yes	entecavir	62.7187	1-Alive
161	0-female	54	Age<60	FL	2014-09-03	3	RCHOP	1-Yes	1-Yes	2014-10-29	0.132	0-No	0-No	0-No	#NULL!	<0.02	1-Yes	entecavir	32.3943	1-Alive
162	0-female	55	Age<60	FL	2015-04-16	4	RCHOP	1-Yes	1-Yes	#NULL!		0-No	0-No	0-No	#NULL!	not dected	1-Yes	tenofovir	24.3121	1-Alive
163	0-female	56	Age<60	DLBCL	2011-09-28	3	RCHOP	1-Yes	1-Yes	2011-10-17	>110000	0-No	0-No	0-No	#NULL!	<0.02	1-Yes	entecavir	67.6468	1-Alive
164	1-male	58	Age<60	DLBCL	2012-07-04	4	RCHOP	1-Yes	1-Yes	2012-07-31	<0.108	0-No	0-No	0-No	#NULL!	0.133	1-Yes	telbivudine	57.7577	1-Alive
165	0-female	58	Age<60	DLBCL	2012-08-14	2	RCHOP	1-Yes	1-Yes	2012-09-21	0.353	1-Yes	0-No	0-No	#NULL!	0.264	1-Yes	lamivudine	57.0021	1-Alive
166	1-male	59	Age<60	small lymphocytic lymphoma	2014-08-19	4	leukeran + prednisolone	0-No	1-Yes	2015-02-14	116	0-No	0-No	0-No	#NULL!	373	1-Yes	entecavir	24.6407	1-Alive
167	1-male	61	Age>=60	FL	2015-08-11	4	RCHOP	1-Yes	1-Yes	2015-08-28	0.064	0-No	0-No	0-No	#NULL!	not detectable	1-Yes	entecavir	20.9281	1-Alive
168	0-female	61	Age>=60	marginal zone B cell lymphoma	2013-05-08	2	CHOP	0-No	1-Yes	2013-06-05	0.112	0-No	0-No	0-No	#NULL!	0.817	1-Yes	entecavir	47.9014	1-Alive
169	1-male	63	Age>=60	DLBCL	2011-03-09	4	RCHOP	1-Yes	1-Yes	2011-03-19	0.196	0-No	0-No	0-No	#NULL!	0.363	1-Yes	lamivudine	73.9877	1-Alive
170	1-male	63	Age>=60	DLBCL	2014-10-17	1	RCHOP	1-Yes	1-Yes	2014-10-31	13.2	0-No	0-No	0-No	#NULL!	89.2	1-Yes	entecavir	30.3244	1-Alive
171	0-female	63	Age>=60	MALToma	2015-07-31	4	RminiCHOP	1-Yes	1-Yes	2015-09-02	19.7	0-No	0-No	0-No	#NULL!	87.9	1-Yes	entecavir	20.0082	1-Alive
172	1-male	63	Age>=60	splenic marginal zone lymphoma	2014-05-28	3	CHOP	0-No	1-Yes	2014-07-19	<0.02	1-Yes	0-No	0-No	#NULL!	0.062	1-Yes	entecavir	35.6468	1-Alive
173	0-female	63	Age>=60	Mantle cell lymphoma	2014-05-30	4	RCHOP	1-Yes	1-Yes	#NULL!		1-Yes	0-No	0-No	#NULL!		1-Yes	entecavir	35.4168	1-Alive
174	0-female	64	Age>=60	DLBCL	2015-10-29	3	RCHOP	1-Yes	1-Yes	2015-11-18	1.23	0-No	0-No	0-No	#NULL!	<0.02	1-Yes	Tenofovir	15.3758	1-Alive
175	0-female	64	Age>=60	Marginal zone B-cell lymphoma	2012-03-02	1	RCOP	1-Yes	1-Yes	#NULL!		0-No	0-No	0-No	#NULL!		1-Yes	tenofovir	61.4045	1-Alive
176	0-female	64	Age>=60	marginal zone B cell lymphoma	2012-03-28	4	COP	0-No	1-Yes	2012-05-09	<0.108	0-No	0-No	0-No	#NULL!	0.742	1-Yes	telbivudine	61.7988	1-Alive
177	0-female	65	Age>=60	DLBCL	2013-12-01	2	RCHOP	1-Yes	1-Yes	2014-01-03	6.82	1-Yes	0-No	0-No	#NULL!	0.182	1-Yes	entecavir	41.6591	1-Alive
178	0-female	66	Age>=60	DLBCL	2012-08-22	1	RCHOP	1-Yes	1-Yes	2012-09-11	35.820	0-No	0-No	0-No	#NULL!	0.744	1-Yes	Lamivudine	53.1253	1-Alive
179	1-male	66	Age>=60	nodal marginal zone lymphoma	2015-12-24	4	RCHOP	1-Yes	1-Yes	2016-01-15	<0.02	0-No	0-No	0-No	#NULL!	not detected	1-Yes	entecavir	16.9199	1-Alive
180	1-male	69	Age>=60	DLBCL	2013-07-16	3	RCOP	1-Yes	1-Yes	2013-11-11	<0.02	0-No	0-No	0-No	#NULL!	<0.02	1-Yes	entecavir	26.3162	1-Alive
181	0-female	70	Age>=60	DLBCL	2012-09-27	1	CHOP	0-No	1-Yes	2012-12-05	23274.476	0-No	0-No	0-No	#NULL!		1-Yes	tenofovir	3.02259	1-Alive
182	0-female	70	Age>=60	CLL, small lymphocytic lymphoma	2015-09-01	2	leukeran	0-No	1-Yes	2015-10-01	<0.02	0-No	0-No	0-No	#NULL!	<0.02	1-Yes	entecavir	19.1869	1-Alive
183	1-male	71	Age>=60	DLBCL	2015-11-27	4	RCOP	1-Yes	1-Yes	2015-12-17	0.071	#NULL!	0-No	0-No	#NULL!	<0.02	1-Yes	entecavir	5.4538	1-Alive
184	1-male	72	Age>=60	DLBCL	2015-08-04	1	RCOP	1-Yes	1-Yes	2015-08-21	1.58	0-No	0-No	0-No	#NULL!	not detected	1-Yes	entecavir	21.1581	1-Alive
185	1-male	73	Age>=60	DLBCL	2011-12-20	1	RCHOP	1-Yes	1-Yes	2012-01-06	2.868	0-No	0-No	0-No	#NULL!		1-Yes	entecavir	18.3655	1-Alive
186	1-male	50	Age<60	Marginal zone B cell lymphoma->DLBCL	2011-09-01	4	CHOP+ESHAP+R-ICE+HSCT	1-Yes	0-No	#NULL!		1-Yes	1-Yes	1-Yes	2016-05-26	124000	0-No		63.2772	0-Dead
187	1-male	60	Age>=60	FL	2015-03-04	4	RCHOP	1-Yes	0-No	#NULL!		1-Yes	0-No	1-Yes	2017-02-25	>1700000	0-No		26.4476	1-Alive
188	0-female	68	Age>=60	FL	2011-06-01	4	RCHOP	1-Yes	0-No	#NULL!		#NULL!	1-Yes	1-Yes	2014-12-26	2.52(2014/12/26 HBsAg positive)	0-No		64.8542	1-Alive
189	1-male	73	Age>=60	DLBCL	2013-02-07	2	RCHOP	1-Yes	0-No	#NULL!		1-Yes	1-Yes	1-Yes	2014-02-27	12200	0-No		50.9897	1-Alive
190	0-female	37	Age<60	FL	2012-05-01	4	RCHOP	1-Yes	1-Yes	2013-06-14	5.04	0-No	0-No	1-Yes	2014-02-26	32	1-Yes	entecavir	60.2875	1-Alive
191	1-male	62	Age>=60	FL	2011-08-31	4	RCHOP	1-Yes	1-Yes	2011-09-20	0.727	#NULL!	1-Yes	1-Yes	2013-07-25	44700	1-Yes	telbivudine	66.7269	1-Alive
192	1-male	67	Age>=60	DLBCL	2013-05-16	4	RCHOP+RESHAP	1-Yes	1-Yes	2013-06-13	27.8	1-Yes	1-Yes	1-Yes	2016-03-23	85900	1-Yes	tenofovir	34.3984	0-Dead
